# Supplementary material for: Birds repurpose the role of drag and lift to take off and land
Source: Nat Commun. 2019 Nov 25;10:5354. doi: 10.1038/s41467-019-13347-3 (PMC6877630; doi:10.1038/s41467-019-13347-3)
Supplement: Supplementary file 6 — Source Data [file 41467_2019_13347_MOESM6_ESM.xlsx]

## Sheet: Figure 3g
Wingbeat	T1				T2				T3				L3				L2				L1
	Lift, downstroke	Drag, downstroke	Lift, upstroke	Drag, upstroke	Lift, downstroke	Drag, downstroke	Lift, upstroke	Drag, upstroke	Lift, downstroke	Drag, downstroke	Lift, upstroke	Drag, upstroke	Lift, downstroke	Drag, downstroke	Lift, upstroke	Drag, upstroke	Lift, downstroke	Drag, downstroke	Lift, upstroke	Drag, upstroke	Lift, downstroke	Drag, downstroke	Lift, upstroke	Drag, upstroke
Fz (bw)	0.214	0.1626	0.0793	-0.033	0.3726	0.1356	0.0605	0.0278	0.5027	0.085	0.0638	0.0208	0.5194	0.0755	0.0568	0.0729	0.6447	-0.0117	0.211	0.0295	0.5869	-0.0061	0.1727	0.0262
	0.2361	0.173	0.0481	0.0004	0.3901	0.1342	0.06	0.019	0.5156	0.0646	0.0495	0.0235	0.5801	0.0904	0.1936	0.0127	0.6517	0.0387	0.1816	0.0062	0.4791	-0.1042	0.0344	0.067
	0.2396	0.1345	0.0538	-0.0015	0.4232	0.1105	0.1035	-0.0075	0.4772	0.0798	0.0529	0.0483	0.539	0.0184	0.0914	0.0391	0.4443	-0.0439	0.1291	0.0245	0.3587	-0.0554	0.0451	0.0479
	0.2258	0.1561	0.0147	0.0238	0.3613	0.1342	0.054	0.0125	0.496	0.0628	0.1141	0.0341	0.5652	0.0544	0.135	0.0134	0.6058	-0.0806	0.1231	0.0294	0.4	-0.1875	0.0592	0.0481
	0.1272	0.1684	0.0853	-0.0354	0.2673	0.115	0.0207	-0.0014	0.2348	0.0785	0.046	-0.0028	0.4261	0.0672	0.095	0.0004	0.4691	0.0017	0.1118	0.0121	0.4344	-0.0741	0.1009	0.0232
	0.1785	0.1432	0.0327	-0.0002	0.251	0.1197	0.0236	-0.0094	0.2699	0.0906	0.0525	-0.0038	0.443	0.0698	0.1036	0.0016	0.4568	-0.0049	0.1039	0.0199	0.4049	-0.073	0.0884	0.042
	0.1896	0.1094	-0.0002	0.0124	0.2473	0.1391	0.0148	0.0045	0.2965	0.1072	0.0247	0.031	0.4452	0.0397	0.0774	0.0039	0.4251	-0.0534	0.0838	0.0294	0.3693	-0.098	0.0902	0.0445
	0.2036	0.1117	0.052	-0.0159	0.2392	0.1302	0.0171	0.0066	0.2705	0.0819	0.0515	0.003	0.4563	0.0513	0.1129	0.0024	0.4502	-0.0124	0.117	0.0168	0.3503	-0.0707	0.1057	0.0183
	0.1238	0.1711	0.0367	0.0051	0.3474	0.1608	0.0671	0.0173	0.4908	0.0796	0.085	0.0385	0.3963	0.0162	0.092	0.0034	0.2593	-0.0259	0.0514	0.0365	0.3835	-0.0198	0.1019	0.0299
	0.1805	0.1201	-0.0039	0.0361	0.3008	0.1376	0.0339	0.0302	0.4044	0.0724	0.0751	0.0169	0.503	0.0613	0.1248	0.0085	0.4147	-0.0196	0.0143	0.0579	0.4957	-0.0174	0.1216	0.0201
	0.1341	0.1509	0.0179	-0.0009	0.2666	0.1249	0.0372	0.0059	0.4186	0.0765	0.0756	0.0247	0.3414	0.0158	0.0302	0.0284	0.4928	0.0077	0.0992	0.0163	0.3914	-0.0734	0.0586	0.0484
	0.2109	0.0973	0.0525	-0.0074	0.3144	0.1135	0.0555	0.0078	0.3788	0.088	0.0665	0.0252	0.5435	0.0171	0.1236	0.0154	0.4901	-0.0445	0.0756	0.0486	0.3969	-0.0342	0.0823	0.0343
	0.1704	0.13	0.0915	-0.0629	0.3275	0.1482	0.0697	-0.0082	0.4255	0.1148	0.0351	0.0419	0.5942	0.0499	0.1469	0.0028	0.6113	0.0128	0.16	-0.0056	0.5455	-0.0865	0.1621	0.0046
	0.1525	0.1489	0.0353	-0.0034	0.3426	0.1465	0.0496	0.04	0.4451	0.106	0.0357	0.0393	0.558	0.0262	0.1768	-0.0001	0.6093	0.0218	0.1559	0.0034	0.5452	-0.0353	0.0714	0.0794
	0.204	0.1267	0.0312	0.0104	0.383	0.1325	0.0357	0.0496	0.5117	0.074	0.0514	0.0236	0.6282	0.0523	0.1815	-0.0005	0.6523	0.0107	0.2195	-0.0047	0.3369	-0.0635	-0.0042	0.1235
	0.1948	0.1309	0.096	-0.0531	0.3376	0.1374	0.0972	-0.0189	0.4609	0.1011	0.0448	0.0425	0.5437	0.0808	0.1666	0.0117	0.6307	0.0414	0.1868	-0.0076	0.4817	-0.0796	-0.0127	0.1495
	0.1534	0.1626	0.0875	-0.0589	0.3396	0.1402	0.0591	-0.0172	0.4414	0.093	0.0576	0.0449	0.5468	0.0266	0.1277	0.0126	0.4788	-0.0192	0.1061	0.0429	0.3478	-0.0444	0.0805	0.0494
	0.167	0.1477	0.0775	-0.0428	0.3616	0.1332	0.0859	-0.0372	0.4699	0.0893	0.0816	0.0047	0.4462	-0.0187	0.0901	0.0295	0.3928	-0.0365	0.1091	0.0114	0.2644	-0.0376	0.0561	0.0414
	0.1713	0.1382	0.0723	-0.0453	0.3275	0.1107	0.124	-0.0732	0.4417	0.0713	0.0789	0.013	0.4559	0.0349	0.1595	0.0038	0.4603	-0.0129	0.1269	0.0299	0.4128	-0.0494	0.1284	0.0265
	0.145	0.1516	0.0931	-0.0758	0.3372	0.1137	0.0772	-0.0289	0.4009	0.086	0.0801	0.011	0.5008	0.028	0.1242	0.012	0.4692	-0.0238	0.1141	0.0227	0.4082	-0.0628	0.1222	0.0087

## Sheet: Figure 3h
Wingbeat	T1				T2				T3				L3				L2				L1
	Lift, downstroke	Drag, downstroke	Lift, upstroke	Drag, upstroke	Lift, downstroke	Drag, downstroke	Lift, upstroke	Drag, upstroke	Lift, downstroke	Drag, downstroke	Lift, upstroke	Drag, upstroke	Lift, downstroke	Drag, downstroke	Lift, upstroke	Drag, upstroke	Lift, downstroke	Drag, downstroke	Lift, upstroke	Drag, upstroke	Lift, downstroke	Drag, downstroke	Lift, upstroke	Drag, upstroke
Fx (bw)	0.4136	-0.1854	0.0956	0.0254	0.33	-0.1833	0.078	0.0397	0.2835	-0.2634	0.0169	0.028	0.0854	-0.2585	-0.0156	0.0048	-0.0332	-0.246	-0.0604	0.05	-0.0228	-0.3865	-0.1104	0.0272
	0.4665	-0.1891	0.0868	0.0421	0.3408	-0.227	0.0553	0.0368	0.2435	-0.263	0.0128	0.0133	0.276	-0.3519	0.0285	-0.0034	0.1124	-0.3524	-0.0505	0.0099	-0.1202	-0.3211	-0.0916	0.0007
	0.4553	-0.185	0.0976	0.0238	0.2996	-0.209	0.0513	0.0283	0.1894	-0.2205	0.013	0.0062	0.0675	-0.2952	-0.0633	-0.0066	-0.0832	-0.1875	-0.057	-0.0006	-0.0338	-0.2208	-0.0562	0.0066
	0.4345	-0.1754	0.0681	0.0289	0.3155	-0.175	0.0733	0.0316	0.2538	-0.2002	0.0349	0.0172	0.1037	-0.344	-0.0427	-0.0165	-0.0833	-0.4097	-0.1187	-0.0244	-0.121	-0.2496	0.0108	-0.1807
	0.2424	-0.0312	0.1271	0.0133	0.3025	-0.1382	0.06	0.0352	0.1788	-0.1233	0.0375	0.0097	0.152	-0.2088	0.0117	0.0121	0.0086	-0.2679	-0.0379	0.0347	-0.1164	-0.2719	-0.0784	0.0166
	0.3124	-0.0754	0.0966	0.0329	0.3141	-0.1374	0.0609	0.0359	0.2427	-0.1361	0.0492	0.03	0.1504	-0.2269	0.0143	0.0088	-0.0131	-0.2661	-0.0385	0.0371	-0.1134	-0.2781	-0.0787	0.0418
	0.3165	-0.061	0.1004	0.0275	0.3477	-0.1525	0.0693	0.029	0.2624	-0.1514	0.0515	0.031	0.102	-0.2274	0.0006	0.0157	-0.1069	-0.2246	-0.0501	0.035	-0.173	-0.2309	-0.0975	0.0308
	0.2938	-0.0853	0.1061	0.0082	0.3249	-0.1372	0.0696	0.0304	0.2232	-0.1421	0.053	0.0066	0.113	-0.2311	-0.0031	0.0136	-0.0238	-0.2139	-0.0429	0.0269	-0.1307	-0.1993	-0.0927	0.0175
	0.3532	-0.0641	0.073	0.0261	0.3229	-0.1879	0.0816	0.0393	0.2911	-0.2787	0.0257	0.019	0.0385	-0.1968	-0.0132	0.0082	-0.0326	-0.177	-0.027	0.0039	0.04	-0.3076	-0.0656	0.0333
	0.3414	-0.077	0.0573	0.0369	0.3127	-0.1692	0.0585	0.0389	0.1686	-0.18	0.0072	0.0218	0.1012	-0.19	0.0063	-0.001	-0.0082	-0.2941	-0.0389	-0.0066	0.009	-0.322	-0.0583	0.0188
	0.3175	-0.0607	0.0548	0.0394	0.2641	-0.128	0.0545	0.0374	0.2242	-0.1757	0.0255	0.036	0.0396	-0.1615	-0.0348	0.0318	0.1176	-0.3147	-0.0246	0.0419	-0.0747	-0.2731	-0.0689	0.0161
	0.2877	-0.0798	0.0696	0.0151	0.2986	-0.1363	0.0604	0.0208	0.2261	-0.1822	0.0407	0.0112	0.0376	-0.2025	-0.0229	0.0192	-0.0961	-0.2427	-0.0564	-0.0117	-0.1054	-0.2335	-0.061	-0.0069
	0.3784	-0.0605	0.1367	0.0077	0.3321	-0.1305	0.0949	0.0344	0.2104	-0.2433	0.0632	-0.0471	0.1026	-0.1772	0.0002	0.034	0.0169	-0.3645	-0.0248	-0.0215	-0.1579	-0.3462	-0.0803	-0.0319
	0.3378	-0.0139	0.1139	0.0469	0.3386	-0.1536	0.0595	0.0373	0.2301	-0.2799	0.0601	-0.0467	0.0921	-0.1618	0.0066	0.0314	0.0319	-0.3575	-0.0055	-0.0215	-0.1125	-0.3439	-0.0396	-0.0207
	0.417	-0.097	0.1047	0.0364	0.3946	-0.2001	0.062	0.0353	0.2584	-0.3024	0.0546	-0.0235	0.1718	-0.2146	0.009	0.0101	0.0275	-0.4031	-0.1071	-0.0077	-0.0815	-0.3699	-0.0716	0.0172
	0.3406	-0.0258	0.1301	0.0188	0.324	-0.1477	0.0849	0.0136	0.2059	-0.2435	0.0599	-0.0547	0.154	-0.192	0.0274	-0.0125	0.0418	-0.3883	-0.0412	-0.0435	-0.1147	-0.433	-0.0858	-0.0168
	0.3704	-0.0394	0.1103	0.0254	0.3102	-0.1426	0.073	0.0493	0.2167	-0.2407	0.0362	-0.025	-0.0521	-0.2595	-0.0393	-0.0159	-0.0921	-0.2827	-0.063	-0.0016	-0.1256	-0.2505	-0.0554	-0.0056
	0.3566	-0.0601	0.0958	0.0279	0.3022	-0.1558	0.0709	0.04	0.2413	-0.1942	0.0273	0.0367	-0.0919	-0.1644	-0.0545	-0.0019	-0.1592	-0.1648	-0.0693	-0.0042	-0.1093	-0.1306	-0.072	-0.007
	0.3302	-0.051	0.0844	0.0257	0.2611	-0.1259	0.0873	0.0247	0.1905	-0.1696	0.0297	0.0241	0.0036	-0.1004	-0.0365	0.0054	-0.1023	-0.2277	-0.0735	-0.0042	-0.1716	-0.2464	-0.0934	-0.0043
	0.3425	-0.0587	0.1126	0.0141	0.2782	-0.1049	0.0799	0.039	0.2111	-0.1572	0.041	0.0199	0.01	-0.1403	-0.0303	0.0269	-0.112	-0.2115	-0.0863	0.001	-0.1908	-0.1831	-0.0987	-0.0094

## Sheet: Figure 4b
Wingbeat	T1			T2			T3			L3			L2			L1
	Downstroke	Upstroke	Wingbeat	Downstroke	Upstroke	Wingbeat	Downstroke	Upstroke	Wingbeat	Downstroke	Upstroke	Wingbeat	Downstroke	Upstroke	Wingbeat	Downstroke	Upstroke	Wingbeat
Power (W)	1.6297	0.2668	1.0184	1.8576	0.1406	1.0109	2.1062	0.1292	1.1284	1.6499	0.215	0.936	1.8578	0.473	1.2331	2.5351	0.3717	1.6599
	1.5777	0.1943	0.9453	1.9328	0.119	1.0771	2.1285	0.0948	1.1217	2.9321	0.1648	1.6455	2.999	0.1289	1.6405	2.0568	0.2668	1.1692
	1.4827	0.2255	0.9183	1.8601	0.2048	1.0943	1.8129	0.1249	0.9734	2.1783	0.0923	1.163	1.5525	-0.0113	0.7761	1.6198	0.1915	0.9127
	1.5358	0.04	0.8313	1.6769	0.0928	0.9489	1.7269	-0.0218	0.8815	2.7015	-0.0627	1.3597	2.8965	-0.0181	1.451	1.7555	0.3558	1.6739
	1.1662	0.2645	0.7407	1.5227	0.1967	0.8672	1.0902	-0.0268	0.5384	1.6791	0.0941	0.8936	1.9224	0.1448	1.0446	1.878	0.2596	1.0747
	1.0898	0.2015	0.6755	1.4494	0.1292	0.8017	1.1922	0.0124	0.6073	1.7444	0.0511	0.9053	1.8351	0.2026	1.0291	1.894	0.3726	1.1435
	0.8434	0.1491	0.5197	1.7298	0.1002	0.9268	1.5218	-0.0666	0.734	1.7634	0.1181	0.9478	1.8296	0.1698	1.011	1.6158	0.3611	1.0922
	1.002	0.1756	0.5928	1.5715	0.0806	0.8382	1.2872	-0.0631	0.62	1.8043	0.0735	0.9454	1.5217	0.1731	0.8571	1.3486	0.1541	0.7575
	1.3299	0.1022	0.7837	1.988	0.0219	1.0633	2.2226	-0.1274	1.0605	1.6152	0.1306	0.8791	0.8411	0.1921	0.5191	2.0126	0.2417	1.137
	1.102	0.0489	0.5971	1.8912	0.0443	0.9784	1.6263	-0.0505	0.7973	1.4658	0.1405	0.8018	1.5215	0.1806	0.8567	2.2435	0.2773	1.2652
	1.1485	0.2139	0.6924	1.3998	0.0672	0.7756	1.5398	-0.0029	0.7803	0.9884	0.1044	0.5494	2.0537	0.2319	1.1549	1.8038	0.1808	1.0025
	0.9503	0.143	0.5509	1.4167	0.0476	0.7385	1.5098	-0.0729	0.7248	1.5237	0.2218	0.874	1.4658	0.1219	0.8139	1.3094	0.1171	0.7165
	1.1901	0.552	0.9496	1.5577	0.2717	1.0247	2.0355	0.0639	1.0553	1.653	0.339	1.0991	3.0464	-0.018	1.703	2.6919	0.0649	1.382
	1.0968	0.4744	0.8718	1.8126	0.0977	1.0469	2.3771	0.0947	1.2414	1.5845	0.4214	1.1089	3.25	0.1978	1.8677	2.7551	0.1865	1.4699
	1.2995	0.3316	0.9118	2.1903	0.0854	1.2505	2.556	0.1235	1.3479	2.028	0.1367	1.201	3.382	0.129	1.7735	3.1366	0.5964	2.0416
	1.0247	0.4996	0.8343	1.8506	0.2413	1.1295	2.2008	0.1583	1.1835	1.9176	0.3738	1.207	3.015	-0.1314	1.5154	3.5292	0.5685	2.2866
	1.3207	0.5247	0.9644	1.8149	0.3339	1.1391	1.9925	0.0467	1.0265	1.8719	0.0349	1.0403	1.9499	0.1772	1.1066	1.4549	0.1586	0.8127
	1.2602	0.4281	0.8842	1.7231	0.3169	1.0467	1.8772	0.0537	0.9778	1.2908	0.1612	0.7688	1.152	0.038	0.5989	0.7663	0.1032	0.5419
	1.1904	0.4399	0.8344	1.6195	0.4093	1.0533	1.5516	0.0126	0.7886	0.9068	0.1232	0.54	1.6167	0.2112	0.9985	1.6183	0.2025	0.911
	1.2466	0.5978	0.957	1.4397	0.3074	0.8976	1.4541	0.0418	0.7531	1.2293	0.2081	0.7583	1.6447	0.1616	1.0113	1.2832	0.1682	0.7251

## Sheet: Figure 4c
	Max Cl						Max Cd
Wingbeat	T1	T2	T3	L3	L2	L1	T1	T2	T3	L3	L2	L1
	4.1667	4.2741	3.6131	6.2323	6.0493	5.2176	2.599	2.2494	2.0823	3.0873	3.3838	4.6888
	4.8301	5.1297	3.5468	3.4939	3.8325	4.557	2.69	2.6343	1.9654	2.433	2.5948	3.8203
	4.913	4.0921	3.1048	4.0266	2.638	3.2072	2.3765	1.9958	1.6584	2.703	1.7194	2.7167
	3.6687	3.422	3.3334	3.6722	5.8946	6.21	2.5005	1.9144	1.4195	2.7522	5.5373	5.3985
	2.5974	1.9436	1.693	2.6795	2.7117	3.1972	1.6321	1.19	1.0026	1.5759	1.9968	2.4523
	3.162	2.3151	1.8348	2.5387	2.9896	3.0253	2.1604	1.6202	0.852	1.4515	2.0437	2.5056
	3.1483	2.1522	1.7195	2.7521	2.1604	3.1367	1.8188	1.5325	1.2283	1.5335	1.5237	2.4686
	2.8147	2.1612	1.9996	2.3965	2.7356	2.7912	1.4445	1.3826	1.1152	1.423	1.5311	1.8582
	4.197	2.9889	3.4196	2.3683	5.29	3.7421	3.3709	2.029	1.8437	1.2876	3.0447	4.1627
	3.7229	2.546	2.0706	5.204	5.2416	4.5184	2.0324	1.3851	1.3871	2.4459	3.3818	3.6408
	3.6041	2.3808	2.525	3.443	5.6047	3.1754	2.6266	1.3873	1.2767	1.5772	3.0867	3.0979
	3.84	3.3758	3.1461	4.332	5.3572	5.2079	2.0423	1.6101	1.5034	1.8928	3.0086	3.8154
	2.6177	2.44	4.0544	2.6879	2.4393	2.7368	1.8587	1.9615	3.4039	1.5701	2.1017	2.4393
	2.4322	2.3533	3.8538	2.176	2.2155	2.7726	1.5834	1.7377	3.5831	1.0517	1.8389	2.214
	2.8512	1.9377	3.6574	2.3817	2.7955	2.6922	1.8786	1.3389	3.2088	1.3745	2.4437	4.0711
	2.6837	1.8358	3.3174	2.6451	3.3748	2.2381	1.4821	1.2592	2.6085	1.4955	2.9801	2.9521
	2.7595	2.2675	2.904	3.7391	4.1239	4.7685	1.5722	1.4632	1.9032	2.4635	2.7034	3.2212
	2.9848	2.9855	3.0501	2.8969	2.9957	3.2168	1.8302	1.7766	1.3937	1.4588	1.6506	1.7382
	2.9782	2.0987	2.5655	3.8885	3.5552	3.8773	1.6443	1.2388	1.1597	1.2694	2.1841	2.7669
	3.0319	2.6749	3.1218	3.6025	3.058	2.9292	1.7815	1.2751	1.3853	1.4099	1.8332	1.8958

## Sheet: Figure 4d
	Max PF
Wingbeat	T1	T2	T3	L3	L2	L1
	3.2725	3.9282	3.2982	5.0395	4.397	2.5418
	3.9462	4.4103	3.3986	2.6842	2.8915	2.5464
	4.5823	4.1476	3.2988	2.9893	2.4919	2.1142
	2.8102	3.3066	4.2874	2.5568	2.5845	2.8666
	2.5648	2.2769	2.1971	2.7832	2.2364	2.3311
	2.6026	2.174	2.917	2.7868	2.5294	2.1002
	3.0713	2.0603	1.8357	2.9771	2.0841	2.2504
	3.2691	2.2981	2.5355	2.607	2.9552	2.5096
	2.5507	2.5467	3.4298	2.8306	3.9962	1.739
	3.5344	2.933	2.148	4.8537	3.5485	2.6381
	2.605	2.6481	3.1428	4.0507	4.2988	1.8266
	3.6846	3.8523	3.7119	4.7636	4.1214	3.115
	2.2787	1.9431	2.3984	2.8068	1.8128	1.8561
	2.3956	2.0774	2.1114	3.052	1.7934	2.0852
	2.5628	2.0146	2.1798	2.6741	1.9127	1.085
	2.9664	1.9755	2.3164	2.8767	2.0804	1.1342
	2.9157	2.3336	2.6002	2.935	3.0978	3.2325
	2.8175	2.9036	3.822	3.3798	3.1413	3.3192
	3.1257	2.4543	3.5433	6.0407	3.0692	2.7593
	2.9633	3.431	3.9816	4.8497	2.917	2.6444

## Sheet: Figure 4e
	Max lift to drag ratio
Wingbeat	T1	T2	T3	L3	L2	L1
	1.6032	1.9001	1.7351	2.0187	1.7877	1.1128
	1.7956	1.9472	1.8046	1.436	1.477	1.1929
	2.0673	2.0503	1.8721	1.4897	1.5343	1.1805
	1.4672	1.7875	2.3483	1.3343	1.0645	1.1503
	1.5915	1.6332	1.6886	1.7002	1.3581	1.3037
	1.4636	1.4288	2.1535	1.7491	1.4629	1.2074
	1.7309	1.4044	1.3999	1.7946	1.4179	1.2706
	1.9486	1.5632	1.793	1.6841	1.7867	1.5021
	1.245	1.4731	1.8548	1.8393	1.7375	0.899
	1.8318	1.8381	1.4927	2.1277	1.5499	1.2411
	1.3722	1.7162	1.9778	2.183	1.8158	1.025
	1.8803	2.0967	2.0927	2.2887	1.7807	1.365
	1.4084	1.244	1.1911	1.712	1.1607	1.122
	1.5361	1.3542	1.0755	2.069	1.2048	1.2523
	1.5177	1.4472	1.1398	1.7327	1.144	0.6613
	1.8108	1.458	1.2718	1.7688	1.1324	0.7581
	1.7552	1.5497	1.5258	1.5178	1.5255	1.4803
	1.6308	1.6805	2.1884	1.9858	1.8149	1.8506
	1.8112	1.6941	2.2122	3.0633	1.6277	1.4013
	1.7018	2.0978	2.2535	2.5551	1.6681	1.5451
